# Supplementary material for: The Phyllodonta latrata (Guenée) species group in Costa Rica (Geometridae, Ennominae)
Source: Zookeys. 2014 Jun 27;(421):3–19. doi: 10.3897/zookeys.421.7590 (PMC4109468; doi:10.3897/zookeys.421.7590)
Supplement: XML Treatment for Phyllodonta alajuela [file zookeys.421.7590-treatment3.xml]

<!DOCTYPE tp:taxon-treatment
  PUBLIC "-//TaxonX//DTD Taxonomic Treatment Publishing DTD v0 20100105//EN" "tax-treatment-NSO.dtd">
<tp:taxon-treatment xmlns:tp="http://www.plazi.org/taxpub"><tp:treatment-meta><kwd-group><label>Taxon classification</label><kwd><named-content content-type="kingdom">Animalia</named-content></kwd><kwd><named-content content-type="order">Lepidoptera</named-content></kwd><kwd><named-content content-type="family">Geometridae</named-content></kwd></kwd-group><mixed-citation publication-type="journal"><person-group><name><surname>Sullivan</surname><given-names>J. Bolling</given-names></name></person-group><article-title>The <italic>Phyllodonta latrata</italic> (Guenée) species group in Costa Rica (Geometridae, Ennominae)</article-title><source>Zookeys</source><day>27</day><month>6</month><year>2014</year><volume>2014</volume><issue>421</issue><fpage>3</fpage><lpage>19</lpage><pub-id pub-id-type="doi">10.3897/zookeys.421.7590</pub-id></mixed-citation></tp:treatment-meta><tp:nomenclature><tp:taxon-name>
                        <tp:taxon-name-part taxon-name-part-type="genus">Phyllodonta</tp:taxon-name-part>
                        <tp:taxon-name-part taxon-name-part-type="species">alajuela</tp:taxon-name-part>
                        <object-id xmlns:xlink="http://www.w3.org/1999/xlink" content-type="zoobank" xlink:type="simple">http://zoobank.org/F193BB75-F3BF-42EC-9292-C10D65E15331</object-id>
                    </tp:taxon-name><tp:taxon-authority>Sullivan</tp:taxon-authority><tp:taxon-status xmlns:xlink="http://www.w3.org/1999/xlink" xlink:type="simple">sp. n.</tp:taxon-status><xref ref-type="fig" rid="F6">Figs 11</xref><xref ref-type="fig" rid="F7">–15</xref><xref ref-type="fig" rid="F8">, 18</xref></tp:nomenclature><tp:treatment-sec sec-type="Type material"><title>Type material.</title><p>Holotype male: Costa Rica, San Ramon Reserva Biol. Alberto M. Brenes Estacion Biol. (<named-content xmlns:xlink="http://www.w3.org/1999/xlink" content-type="dwc:verbatimCoordinates" xlink:type="simple">10.22°N, 85.62°W</named-content>), Alajuela Province, 850 m, 7–11 February <!--PageBreak-->2005, J. Bolling Sullivan (07-CRBS-365, JBS-3303) (INBio). Paratypes: 4♂, 1♀: 2♂, same data as holotype (JBS-5401, 5407), 1♂, 1♀, Costa Rica, Upata. Estacion San Gerardo (<named-content xmlns:xlink="http://www.w3.org/1999/xlink" content-type="dwc:verbatimCoordinates" xlink:type="simple">10.89°N, 85.38°W</named-content>), Alajuela Province, 550 m, 17–21 July 2006, J. Bolling Sullivan (JBS-5410, 07-CRBS-366,1205 (barcoded twice), JBS-3314). 1♂, Costa Rica, Upata Bijagua, Alberque Heliconias (<named-content xmlns:xlink="http://www.w3.org/1999/xlink" content-type="dwc:verbatimCoordinates" xlink:type="simple">10.43°N, 85.01°W</named-content>), 800 m, Alajuela Province, J. Bolling Sullivan (JBS-3310).</p><!--PageBreak--></tp:treatment-sec><tp:treatment-sec sec-type="Etymology"><title>Etymology.</title><p>The species is named for the province where the holotype and paratypes were taken. It has also been taken in Guanacaste province.</p></tp:treatment-sec><tp:treatment-sec sec-type="Diagnosis"><title>Diagnosis.</title><p>Maculation does not seem to distinguish this species. It is best characterized by barcode data and the genitalia. To date it has been found below 1200 m and with no other member of the <italic><tp:taxon-name>Phyllodonta latrata</tp:taxon-name></italic> complex. In the male, the distal sides of the socii are usually straight and the vesica is armed with cornuti at the end of the most prominent pouch (distal side of socii swollen in <italic><tp:taxon-name>Phyllodonta esperanza</tp:taxon-name></italic>, both <italic><tp:taxon-name>Phyllodonta esperanza</tp:taxon-name></italic> and <italic><tp:taxon-name>Phyllodonta intermediata</tp:taxon-name></italic> have unarmed vesicas). The female has a broadened collar on the ductus bursae (narrow in <italic><tp:taxon-name>Phyllodonta esperanza</tp:taxon-name></italic>)and the signum on the corpus bursae is almost round with equal-sized spines around it (crescent shaped in <italic><tp:taxon-name>Phyllodonta esperanza</tp:taxon-name></italic>, peanut shaped in <italic><tp:taxon-name>Phyllodonta intermediata</tp:taxon-name></italic>).</p></tp:treatment-sec><tp:treatment-sec sec-type="Description"><title>Description.</title><p><bold>Male.</bold> (<xref ref-type="fig" rid="F6">Fig. 11</xref>) <!--PageBreak--><!--PageBreak--><italic>Head</italic>–labial palps warm brown, slightly porrect. First segment upcurved, second segment similar in length and tufted slightly over third segment, which is 1/3 as long and angled ventrally. Tongue developed. Eyes hemispherical, large, ocellus present. Frons brown, slightly pointed with scaling directed anteriorly. Scape cream proximally, brown laterally and distally. Cream color extends along dorsal edge of antennae to tip. Antennal segments oblong with minute setae at base of each segment. Interantennal area warm brown, lighter onto collar. <italic>Thorax and Abdomen</italic>–Vertex brown, fine scaling extending onto thorax, most scales expanding to three pointed tip, a few black tipped. Tegulae brown, abdomen with closely appressed scaling, gray brown dorsally, warm brown ventrally. Legs finely scaled, warm brown, tibia on first two legs with 3 evenly spaced white spots dorsally, proximal smallest, distal largest, tarsal spines prominent (0-2-4). <italic>Wings</italic>–forewings warm brown with prominent antemedial and postmedial lines that undulate, in both cases forming two outward bulges. Antemedial bulges separated by cleft. Both lines black edged with lighter grayish scales proximally. Black scaling distal to reniform at costa and forming a diffuse line paralleling antemedial line. Reniform spot small, black, and forming center of a gray circle. Wings long, outer margin truncated at costa with a distinct notch medially, forewing length 24.1 mm (23.5–25.0 mm, n=6). Hindwing with prominent postmedial line, margin with submedial notch. Underside of wings warm brown, forewing with postmedial line prominent, medial line visible, antemedial line absent. White blotch subterminal at notch, larger black blotch proximal to it. Small discal spot present. Hindwing underside with prominent PM line, prominent discal spot, small yellow line of scales distal to PM line on both wings. Cream streak from wing base widening to anal angle. <italic>Male Genitalia</italic> (<xref ref-type="fig" rid="F7">Figs 13–14</xref>) (6 dissections) –uncus unsclerotized, over half length of socii with terminal setae. Socius triangular shaped not swollen at base and curving distally toward tip. Well-defined tegumen with triangular gnathos, rounded at tip with small setae. Juxta narrow basally forming a pocket and widening toward transitilla lobes, which widen medially. Costa well sclerotized tapering to tip of valva. Valva broad with two ridges bearing setae. Subcostal ridge well developed with prominent setae, tapering slightly and meeting a broader submarginal ridge that broadens to half width at valve tip. Saccus vee-shaped and usually indented slightly at basal point. Aedeagus partially sclerotized distally, a band of striations at tip. Ductus inserts sub-basally. Vesica tubular with two outpockets distally, most prominent from left side and terminating with a patch of 10 or more moderately long cornuti. A row of small cornuti at base of vesica and variable in appearance, sometimes absent. Vesica slightly longer than aedeagus. <bold>Female.</bold> (<xref ref-type="fig" rid="F6">Fig. 12</xref>) – similar to male but larger, gray-brown ground color, cross lines usually more prominent, forewing length 27 mm, n=1. Gray circle around reniform more distinct. Undersides similar to male but more gray brown. <italic>Female Genitalia</italic> (<xref ref-type="fig" rid="F7">Figs 15</xref>, <xref ref-type="fig" rid="F8">18</xref>) (1 dissection) – Anal papillae with setae, distally truncated in shape with anterior apophyses shorter than posterior apophyses. Anal plate not sclerotized, forming a broad funnel. Ductus bursae short with narrow sclerotized collar at posterior end; collar ends form obvious abutment. Accessory bursae striated, widening significantly to form nipple at midpoint and weakly defined striations continuing onto bursae. Corpus bursae almost round. Signum circular with two or three rows of short spines radiating from fovea.</p><fig id="F6" position="float" orientation="portrait"><label>Figures 11, 12.</label><caption><p><italic><tp:taxon-name>Phyllodonta alajuela</tp:taxon-name></italic>. <bold>11</bold> male holotype (07-CRBS-365) <bold>12</bold> female (07-CRBS-366.</p></caption><graphic xmlns:xlink="http://www.w3.org/1999/xlink" xlink:href="zookeys-421-003-g006.jpg" position="float" orientation="portrait" xlink:type="simple"/></fig><fig id="F7" position="float" orientation="portrait"><label>Figures 13–15.</label><caption><p><italic><tp:taxon-name>Phyllodonta alajuela</tp:taxon-name></italic>. <bold>13</bold> male valve (JBS-5400) <bold>14</bold> aedeagus (JBS-3303) <bold>15</bold> female genitalia (JBS-3314).</p></caption><graphic xmlns:xlink="http://www.w3.org/1999/xlink" xlink:href="zookeys-421-003-g007.jpg" position="float" orientation="portrait" xlink:type="simple"/></fig><fig id="F8" position="float" orientation="portrait"><label>Figures 16–18.</label><caption><p>Comparison of signa. <bold>16</bold> <italic><tp:taxon-name>Phyllodonta esperanza</tp:taxon-name></italic> (JBS-3315) <bold>17</bold> <italic><tp:taxon-name>Phyllodonta intermediata</tp:taxon-name></italic> (JBS-5409) <bold>18</bold> <italic><tp:taxon-name>Phyllodonta alajuela</tp:taxon-name></italic> (JBS-3314).</p></caption><graphic xmlns:xlink="http://www.w3.org/1999/xlink" xlink:href="zookeys-421-003-g008.jpg" position="float" orientation="portrait" xlink:type="simple"/></fig></tp:treatment-sec><tp:treatment-sec sec-type="Barcodes"><title>Barcodes.</title><p>Twenty eight specimens have been barcoded and exhibit 9 haplotypes that differ from each other by a maximum of 1%. They differ from those of <italic><tp:taxon-name>Phyllodonta esperanza</tp:taxon-name></italic> by a minimum of 4.8% and from <italic><tp:taxon-name>Phyllodonta intermediata</tp:taxon-name></italic> by a minimum of 6.3%. The most common haplotype (09-SRNP-36297) is:</p><p><styled-content style="word-wrap: break-word;">AACATTATATTTTATTTTTGGAATTTGAGCTGGAATAGTAGGTACATCTTTAAGTTTATTAATTCGAGCGGAATTAGGAAACCCTGGGTCTTTAATTG<!--PageBreak-->GAGATGATCAAATTTATAATACTATTGTAACTGCTCATGCTTTTATTATAATTTTTTTTATGGTAATACCTATTATAATTGGGGGATTTGGGAATTGATTAGTTCCTTTAATATTGGGGGCCCCAGATATAGCTTTCCCACGAATAAATAATATAAGATTTTGATTACTTCCGCCTTCTATTACACTTTTAATTTCTAGAAGAATTGTAGAAAATGGAGCCGGAACTGGATGAACTGTCTACCCTCCTTTATCTTCTAATATTGCCCACGGTGGTAGTTCTGTTGATCTTGCTATTTTTTCATTACATTTAGCTGGTATTTCATCAATTTTAGGGGCTATTAATTTTATTACAACAATTATTAATATACGATTAAATAACTTATCTTTTGATCAAATACCTTTATTTGTTTGAGCTGTAGGAATCACTGCATTTTTATTATTATTATCATTACCTGTTTTAGCTGGAGCTATTACTATATTATTAACTGATCGAAATTTAAATACATCTTTTTTTGACCCTGCTGGAGGAGGAGACCCAATTTTATATCAACATTTATTC</styled-content></p></tp:treatment-sec><tp:treatment-sec sec-type="Distribution"><title>Distribution.</title><p>Known from 500 to 1150 m in the provinces of Alajuela and Guanacaste. Moths are probably in flight throughout the year.</p></tp:treatment-sec><tp:treatment-sec sec-type="Remarks"><title>Remarks.</title><p><xref ref-type="bibr" rid="B2">Janzen and Hallwachs (2014)</xref> have reared this species 62 times. The larvae fed primarily (59 records) on <italic><tp:taxon-name>Witheringia solanacea</tp:taxon-name></italic> L. Hér. in the <tp:taxon-name>Solanaceae</tp:taxon-name>. One record may represent a second species on <italic><tp:taxon-name>Brugmansia × candida</tp:taxon-name></italic> (<tp:taxon-name>Solanaceae</tp:taxon-name>). The present range of <italic><tp:taxon-name>Phyllodonta alajuela</tp:taxon-name></italic> seems to be limited to the Northwestern provinces of Costa Rica and may extend into Nicaragua. Southward and eastward its range is unknown. Specimens of the <italic><tp:taxon-name>Phyllodonta latrata</tp:taxon-name></italic> complex from Anchicaya and Calima Dam in Valle Province of Colombia (four dissections) have similar male genitalia, but the basal spines on the vesica are larger; no specimens of it have been barcoded. Species of non-migratory moths common to Colombia and Costa Rica are often distributed in the western lowlands of both countries.</p></tp:treatment-sec><ref-list><ref id="B2"><mixed-citation xmlns:xlink="http://www.w3.org/1999/xlink" xlink:type="simple"><person-group><name name-style="western"><surname>Janzen</surname><given-names>DH</given-names></name><name name-style="western"><surname>Hallwachs</surname><given-names>W</given-names></name></person-group> (<year>2014</year>) <source>Caterpillars, pupae, butterflies &amp; moths of ACG, Guanacaste, Costa Rica</source>. <ext-link ext-link-type="uri" xlink:href="http://Janzen.sas.upenn.edu/caterpillars/database.lasso" xlink:type="simple">http://Janzen.sas.upenn.edu/caterpillars/database.lasso</ext-link><date-in-citation content-type="access-date">[accessed 15 January 2014]</date-in-citation></mixed-citation></ref></ref-list></tp:taxon-treatment>
